# Supplementary material for: The High-Resolution Structure Reveals Remarkable Similarity in PD-1 Binding of Cemiplimab and Dostarlimab, the FDA-Approved Antibodies for Cancer Immunotherapy
Source: Biomedicines. 2022 Dec 6;10(12):3154. doi: 10.3390/biomedicines10123154 (PMC9775377; doi:10.3390/biomedicines10123154)
Supplement: Supplementary file 1 [file biomedicines-10-03154-s001.zip]

Archive with 1 entries (1 files):
- biomedicines-2039502-supplementary.pdf
